# Supplementary material for: Rab46 integrates Ca2+ and histamine signaling to regulate selective cargo release from Weibel-Palade bodies
Source: J Cell Biol. 2019 May 15;218(7):2232–46. doi: 10.1083/jcb.201810118 (PMC6605797; doi:10.1083/jcb.201810118)
Supplement: Data S1 (.txt) [file JCB_201810118_DataS1.txt]

The code is to be saved as a .txt file and loaded in ImageJ as macro
//for 16bit Z-stack images
//Channel 1 -> DAPI nucleus staining
//Channel 2 -> Green Rab46 staining
//Channel 3 -> Red vWF staining
//2018-05-25
//created by L.Pedicini

macro "distanceMapRed&Green [y]"
 {
//variables definition
imageTitle = getTitle();     
imageDir = getDirectory("image"); 
dotIndex = indexOf(imageTitle, "."); 
imageTitleNoExt = substring(imageTitle, 0, dotIndex);    

// input z-stack image
run("Z Project...", "projection=[Max Intensity]"); 	//max.intensity projection
run("Duplicate...", "duplicate");
saveAs("Tiff", imageDir + "\\results\\Max_" + imageTitleNoExt + "-1.tiff" );
close();
selectWindow("MAX_" + imageTitle);
run("Split Channels");
selectWindow("C2-MAX_" + imageTitle);
waitForUser( "Pause","Measure Background C2");	// background subtraction  according to the noise level for each channel
selectWindow("C3-MAX_" + imageTitle);
waitForUser( "Pause","Measure Background C3");

selectWindow("C1-MAX_" + imageTitle); 				//DAPI channel
run("Auto Threshold", "method=Default white");
setOption("BlackBackground", true);
run("Make Binary");
run("Fill Holes");
run("Despeckle");
run("Close-");
run("Fill Holes"); 
run("Median..."); 	// the user sets the radius between 2 and 5  according to the image
run("Fill Holes");
run("Despeckle");
run("Watershed"); 				// divides overlapping nuclei 
waitForUser( "Pause","Quality check");	// QC for the watershed step
run("Invert");
run("Distance Map");

//Analyse Red channel
selectWindow("C3-MAX_" + imageTitle);
run("Red");
run("Duplicate...", " ");
selectWindow("C3-MAX_" + imageTitle);
run("Auto Threshold", "method=MaxEntropy white");

//to measure particles distance from the nucleus
run("Set Measurements...", "area mean min integrated redirect=C1-MAX_" + imageTitle + " decimal=3"); 								
selectWindow("C3-MAX_" + imageTitle);
run("Analyze Particles...", "size=0.03-Infinity display exclude slice");
saveAs("Results", imageDir + "\\results\\distance_Red" + imageTitleNoExt + ".csv" );
waitForUser( "Pause","Close results window");

//to measure particles intensities from the raw image

selectWindow("C3-MAX_" + imageTitle);
run("Set Measurements...", "area mean min integrated redirect=C3-MAX_" + imageTitleNoExt + "-1.dv decimal=3");
selectWindow("C3-MAX_" + imageTitle);
run("Analyze Particles...", "size=0.03-Infinity display exclude slice");
saveAs("Results", imageDir + "\\results\\intensity_Red" + imageTitleNoExt + ".csv" );
selectWindow("C3-MAX_" + imageTitleNoExt + "-1.dv");
run("RGB Color");
saveAs("Tiff", imageDir + "\\results\\Red_" + imageTitleNoExt + "-1.tiff" );
close();
waitForUser( "Pause","Close results window to analyse the next channel");

// Analyse Green channel
selectWindow("C2-MAX_" + imageTitle);
run("Green");
run("Duplicate...", " ");
selectWindow("C2-MAX_" + imageTitle);
run("Auto Threshold", "method=MaxEntropy white")
run("Set Measurements...", "area mean min integrated redirect=C1-MAX_" + imageTitle + " decimal=3");
selectWindow("C2-MAX_" + imageTitle);
run("Analyze Particles...", "size=0.03-Infinity display exclude slice");
saveAs("Results", imageDir + "\\results\\distance_Green" + imageTitleNoExt + ".csv" );
waitForUser( "Pause","Close results window");
selectWindow("C2-MAX_" + imageTitle);
run("Set Measurements...", "area mean min integrated redirect=C2-MAX_" + imageTitleNoExt + "-1.dv decimal=3");
selectWindow("C2-MAX_" + imageTitle);
run("Analyze Particles...", "size=0.03-Infinity display exclude slice");
saveAs("Results", imageDir + "\\results\\intensity_Green" + imageTitleNoExt + ".csv" );
selectWindow("C2-MAX_" + imageTitleNoExt + "-1.dv");
run("RGB Color");
saveAs("Tiff", imageDir + "\\results\\green_" + imageTitleNoExt + "-1.tiff" );
close();
selectWindow("C1-MAX_" + imageTitle);
saveAs("Tiff", imageDir + "\\results\\distMap_" + imageTitleNoExt + ".tiff" );
close();
selectWindow("C3-MAX_" + imageTitle);
close();
selectWindow("C2-MAX_" + imageTitle);
close();
selectWindow(imageTitle);
close();
}
